# Supplementary material for: Atypical memory B cells acquire Breg phenotypes in hepatocellular carcinoma
Source: JCI Insight. 2025 Feb 25;10(7):e187025. doi: 10.1172/jci.insight.187025 (PMC11981623; doi:10.1172/jci.insight.187025)
Supplement: Supporting data values [file jciinsight-10-187025-s160.xlsx]

## Sheet: Figure 2H
0-No Fibrosis (n=75)	1-4 Portal/ Speta Fibrosis (n=59)	5-6 Cirrhosis (n=80)
119.2	124.3	123
117.2	121.5	117.2
114.7	117.4	116.3
114.4	117.2	113.5
114.4	117	111.9
114.3	116.6	111.4
113.5	114.1	110.5
113.1	112.9	110
113.1	112.5	103.1
112.2	111.9	132.4
111.3	111.6	128.2
111.1	110.9	124
110.9	110.3	122.1
110.7	109.6	121.9
110.5	109.3	118.7
110.5	109.2	118.4
110.4	106.7	118.2
110.3	106.6	117.7
110.2	106.3	117.2
110	106.1	117
109.9	105.5	117
109.8	105.1	116.9
109.8	103.3	115.9
109.5	102.5	115.5
107.3	102.5	115.3
105.5	102.1	114.2
104.6	101.5	113.9
103.7	101.5	113.6
103.7	100.5	112.9
103.6	98.97	112.4
103.6	98.87	112.2
103.2	123.3	111.8
103.1	119	111.7
103.1	115.6	111.6
102.9	113.7	111.5
102.9	112.7	111.5
102.6	111.1	111.4
102.6	110.7	111
102.3	108.8	110.8
102.2	107.3	110.4
102.1	107	109.7
101.5	106.9	109.6
101.1	106.2	109.6
100.6	106.2	109.3
100.5	105.8	109.3
100.4	105.6	108.6
100.2	105.1	108.5
100	104.5	107.8
100	104.3	107.6
99.88	102.4	107.3
99.62	101.9	107.1
99.41	100.8	106.8
99.38	99.16	106.6
99.02	98.99	106.3
98.86	98.6	106
98.83	96.12	105.2
97.99	92.64	104.7
97.89	92.61	104.6
96.9	92.08	104.2
96.64		104.2
96.3		104
95.84		103.6
95.83		103.5
94.67		103.3
94.61		103.1
94.39		103
93.73		102.6
92.7		101.5
92.69		99.88
92.6		99.24
92.5		99.07
91.24		96.29
90.63		93.74
90.41		92.77
88.61		91.81
		91.24
		87.89
		87.21
		81.91
		80.18

## Sheet: Figure 2I
None (n=118)	Mild (n=100)	Severe (n=18)
119.2	114.4	94.67
117.2	113.5	114.1
114.7	110.5	110.7
114.4	110.4	105.6
113.1	110	111.4
113.1	105.5	128.2
112.2	104.6	122.1
111.3	103.7	118.2
111.1	103.7	117.7
110.7	103.6	117
110.5	102.6	111.6
110.3	102.3	111.5
110.2	99.02	111.5
109.9	95.84	108.5
109.8	94.61	107.1
109.8	92.69	104.6
109.5	91.24
107.3	90.41	138.4
103.6	88.61	115.2
103.2	124.3
103.1	121.5
103.1	117
102.9	116.6
102.9	112.9
102.6	112.5
102.2	111.9
102.1	109.6
101.5	106.7
101.1	106.3
100.6	105.5
100.5	105.1
100.4	103.3
100.2	102.5
100	101.5
100	100.5
99.88	123.3
99.62	119
99.41	115.6
99.38	113.7
97.99	112.7
97.89	108.8
96.9	107.3
96.64	107
96.3	106.9
95.83	100.8
94.39	99.16
93.73	96.12
92.7	92.61
92.6	92.08
92.5
90.63
	123
	116.3
117.2	113.5
110.9	110.5
106.1	103.1
102.5	132.4
102.1	117.2
98.97	117
98.87	115.9
106.2	115.5
105.8	115.3
104.5	112.4
104.3	112.2
102.4	111.4
98.99	110.8
98.6	110.4
92.64	109.7
111.9	109.6
124	107.6
118.7	106.6
118.4	106.3
116.9	106
114.2	105.2
113.9	104.2
112.9	103.3
111.8	103.1
109.3	99.88
109.3	99.07
107.8	92.77
107.3	91.81
104.7	91.24
104	87.89
103.5	80.18
103	119.3
102.6	118.2
99.24	117.5
96.29	114.1
93.74	111.4
81.91	108.8
121.3	107.7
120.3	106.5
119.9	105.2
119.1	105.1
117.5	102.5
116.4	101.8
116.3	101.2
116.1	99.5
115.2	95.86
115	90.36
114.3	89.44
111.7	84.81
111.1
110.7
109.2
109
107.1
103.8
103.5
101.7
101.1
100.7
100.2
98.67
97.93
97.28
96.25
96.11
95.58
84.71

## Sheet: Figure 3B
	Anti-IgM Restim			Unstim
B cells Alone	38.7	40.1	25	14	13.1	6.85
Non-Tumor	11.6	14.5	2.83	6.71	0.59	1.32
Tumor	6.33	5.73	1.62	2.17	0.24	0.52

## Sheet: Figure 3C
B cells Alone	Non-Tumor	Tumor
613.289	115.248	60.4632
647.53	374.852	288.317
187.464	59.8407	28.0905
2182.72	344.027	250.637
123.196	112.583	109.551
353.685	214.234	239.758

## Sheet: Figure 3D
B cells Alone	Non-Tumor	Tumor
540.921	172.719	120.088
203.202	61.0965	68.7719
473.268	80.7475	59.4285
222.038	122.549	119.623
223.292	82.8376	65.2807
348.28	271.364	285.159

## Sheet: Figure 3E
B cells Alone	Non-Tumor	Tumor
1.26	3.84	1.91
1.09	4.34	2.43
1.41	3.16	4.24
1.35	2.67	2.95
2.22	4.49	3.19

## Sheet: Figure 3F
B cells Alone	Non-Tumor	Tumor
1	1.46556	1.42333
1	1.12635	1.13079
1	1.68373	1.68602
1	1.64643	1.31629
1	1.45322	1.27632

## Sheet: Figure 4B
Non-Viral Non-Tumor (n=7)	Hep-B Non-Tumor (n=5)	Non-Viral Tumor (n=7)	Hep-B Tumor (n=5)
4.98	1.8	10.9	2.06
1.42	0.91	0.55	3.37
2.21	1.37	0.39	2.07
1.24	1.43	0.8	0.89
0.86	1.82	0.47	1.1
0.77		3.3
6.98		7.76

## Sheet: Figure 4C
Non-Tumor (n=6)	Tumor (n=6)
6.67	26.8
22.2	46.6
5.47	11.8
35	38.9
36.3	45.3
19	35.1

## Sheet: Figure 4D
Non-tumor	Tumor	Non-tumor	Tumor	Non-tumor	Tumor
DN1	DN1	DN2	DN2	DN3	DN3
11.9	60.6	23.8	6.49	62.4	30.8
0	18.2	0	9.09	100	72.7
2.03	12.1	74.5	66.3	8.13	21
10.5	46	26.3	0	63.2	53.8
47	76.5	19.6	7	31.4	13.7
30.3	41.1	36.2	27.4	29.7	24.7
17	16.7	3.06	11.6	77.4	68.2

[truncated: 16 more sheets: Figure 5B, Figure 5D, Figure 5E, Figure 5H, Figure 6A, Figure 6B, Figure 6C, Figure 6D-6F, Figure 6H, Supplemental Figure S7A to S7E, Supplemental Figure S7G, Supplemental Figure S7H and S7I, Supplemental Figure S8B to S8D, Supplemental Figure S8F, Supplemental Figure S8G, Supplemental Figure S8H]
